# Supplementary material for: Comparative Serum and Brain Pharmacokinetics of Quercetin after Oral and Nasal Administration to Rats as Lyophilized Complexes with β-Cyclodextrin Derivatives and Their Blends with Mannitol/Lecithin Microparticles
Source: Pharmaceutics. 2023 Jul 28;15(8):2036. doi: 10.3390/pharmaceutics15082036 (PMC10459069; doi:10.3390/pharmaceutics15082036)
Supplement: Supplementary file 1 [file pharmaceutics-15-02036-s001.zip]

Archive with 1 entries (1 files):
- pharmaceutics-2497774-supplementary.pdf
